# Supplementary material for: Non-Fasting Hypertriglyceridemia Burden as a Residual Risk of the Progression of Carotid Artery Stenosis
Source: Int J Mol Sci. 2022 Aug 16;23(16):9197. doi: 10.3390/ijms23169197 (PMC9409105; doi:10.3390/ijms23169197)
Supplement: Supplementary file 1 [file ijms-23-09197-s001.zip › Table S1.xlsx]

## Sheet: Sheet1
Table S1. Non-fasting serum triglyceride (TG) measurement data in the carotid stenosis progression group
Patient No.	Initial TG values (mg/dL)	2nd sampling		3rd sampling		4th sampling		5th sampling		6th sampling		7th sampling		8th sampling		9th sampling		10th sampling		11th sampling		12th sampling		13th sampling		14th sampling		15th sampling		16th sampling		17th sampling		18th sampling		19th sampling		20th sampling		21st sampling		22nd sampling
		Days after 1st sampling	TG values (mg/dL)	Days after 1st sampling	TG values (mg/dL)	Days after 1st sampling	TG values (mg/dL)	Days after 1st sampling	TG values (mg/dL)	Days after 1st sampling	TG values (mg/dL)	Days after 1st sampling	TG values (mg/dL)	Days after 1st sampling	TG values (mg/dL)	Days after 1st sampling	TG values (mg/dL)	Days after 1st sampling	TG values (mg/dL)	Days after 1st sampling	TG values (mg/dL)	Days after 1st sampling	TG values (mg/dL)	Days after 1st sampling	TG values (mg/dL)	Days after 1st sampling	TG values (mg/dL)	Days after 1st sampling	TG values (mg/dL)	Days after 1st sampling	TG values (mg/dL)	Days after 1st sampling	TG values (mg/dL)	Days after 1st sampling	TG values (mg/dL)	Days after 1st sampling	TG values (mg/dL)	Days after 1st sampling	TG values (mg/dL)	Days after 1st sampling	TG values (mg/dL)	Days after 1st sampling	TG values (mg/dL)
1	141	8	82	45	128	155	88	282	179	415	113	478	62	800	180	891	269	982	82	1206	98	1276	196	1402	89
2	192	574	86	651	160	1286	170	1650	127
3	399	998	215	3431	171	3525	300	3577	166	3726	150	3791	160	3888	143
4	283	37	245	373	173	434	220	723	292	1504	283	2269	118
5	283	37	245	373	173	434	220	723	292	1504	283	2269	118
6	330	268	169	704	126	732	188	907	330
7	330	268	169	704	126	732	188	907	330
8	600	798	162	1022	239	1176	322	1323	1542	1414	1933	1484	417
9	234	101	166	390	148	412	143	749	172
10	177	77	177	147	126	252	75	308	173	427	99	553	111	686	168	791	198	890	171	1099	183	1309	145	1365	174	1477	142	1582	121	1694	120	1806	172	1960	181	2009	200	2219	207	2366	131	2478	188
11	66	40	75	83	74	184	201	222	174	457	95
12	261	2174	178	2275	281	2373	280	2513	428	2632	414
13	196	105	133	197	86	1127	198	1204	175
14	231	211	109	343	109
15	206	33	154	50	206	92	231	181	442	302	298	351	361	407	302	1738	170	1948	105
16	132	46	121	145	100	178	80	196	107	229	98	250	89
17	109	2584	110	2619	89	2641	79	2675	69	2717	61	2829	69	2864	81
18	92	9	107	24	117	1916	92
19	276	826	241	910	256	973	253	1043	280	1127	194	1211	176	1302	170	1470	198
20	267	132	328	2495	267
21	160	245	152	280	147	375	101
22	160	245	152	280	147	375	101
