# Supplementary material for: Non-Fasting Hypertriglyceridemia Burden as a Residual Risk of the Progression of Carotid Artery Stenosis
Source: Int J Mol Sci. 2022 Aug 16;23(16):9197. doi: 10.3390/ijms23169197 (PMC9409105; doi:10.3390/ijms23169197)
Supplement: Supplementary file 1 [file ijms-23-09197-s001.zip › Table S2.xlsx]

## Sheet: Sheet1
Table S2. Non-fasting serum triglyceride (TG) measurement data in the carotid stenosis non-progression group
Patient No.	Initial TG values (mg/dL)	2nd sampling		3rd sampling		4th sampling		5th sampling		6th sampling		7th sampling		8th sampling		9th sampling		10th sampling		11th sampling		12th sampling		13th sampling		14th sampling		15th sampling		16th sampling		17th sampling		18th sampling		19th sampling		20th sampling		21st sampling		22nd sampling
		Days after 1st sampling	TG values (mg/dL)	Days after 1st sampling	TG values (mg/dL)	Days after 1st sampling	TG values (mg/dL)	Days after 1st sampling	TG values (mg/dL)	Days after 1st sampling	TG values (mg/dL)	Days after 1st sampling	TG values (mg/dL)	Days after 1st sampling	TG values (mg/dL)	Days after 1st sampling	TG values (mg/dL)	Days after 1st sampling	TG values (mg/dL)	Days after 1st sampling	TG values (mg/dL)	Days after 1st sampling	TG values (mg/dL)	Days after 1st sampling	TG values (mg/dL)	Days after 1st sampling	TG values (mg/dL)	Days after 1st sampling	TG values (mg/dL)	Days after 1st sampling	TG values (mg/dL)	Days after 1st sampling	TG values (mg/dL)	Days after 1st sampling	TG values (mg/dL)	Days after 1st sampling	TG values (mg/dL)	Days after 1st sampling	TG values (mg/dL)	Days after 1st sampling	TG values (mg/dL)	Days after 1st sampling	TG values (mg/dL)
1	141	8	82	45	128	155	88	282	179	415	113	478	62	800	180	891	269	982	82	1206	98	1276	196	1402	89
2	399	998	215	3431	171	3525	300	3577	166	3726	150	3791	160	3888	143
3	207	71	192	296	183	609	202	637	166	686	183
4	118	96	104	138	115	194	63
5	125	30	125	98	106	232	280	816	85
6	96	22	123	190	220
7	600	798	162	1022	239	1176	322	1323	1542	1414	1933	1484	417
8	234	101	166	390	148	412	143	749	172
9	189	82	159	140	263	196	183	553	130	1078	212	1176	82
10	189	82	159	140	263	196	183	553	130	1078	212	1176	82
11	66	41	58	198	87	342	85	916	84
12	100	70	94	167	103	273	103	434	162	497	133	616	175	854	115	945	138
13	234	194	233	299	268	390	148
14	73	57	50	229	78
15	77	45	182	108	146	157	132	206	210	290	178
16	148	301	148	462	93	490	95	677	186	788	148	805	161	1518	103
17	268	19	100	103	252	173	292
18	177	77	177	147	126	252	75	308	173	427	99	553	111	686	168	791	198	890	171	1099	183	1309	145	1365	174	1477	142	1582	121	1694	120	1806	172	1960	181	2009	200	2219	207	2366	131	2478	188
19	154	224	124	301	117	341	96	448	117
20	122	98	213	105	130	273	252
21	127	49	104	126	111	385	63
22	113	99	138	170	68	274	72	344	89	645	120	694	75	792	88	981	130	1170	56	1366	132	1555	110	1828	89
23	123	2	122	6	86
24	248	148	581	923	376
25	193	123	150	186	192	459	259	550	176	732	182	907	262
26	193	123	150	186	192	459	259	550	176	732	182	907	262
27	200	71	236	102	206	193	325	291	210	494	239	620	200	955	200	1284	173	1564	182	1718	245
28	208	392	153	588	208	727	136
29	261	2174	178	2275	281	2373	280	2513	428	2632	414
30	69	43	180	225	133	344	157	521	100
31	142	588	70	637	66
32	142	588	70	637	66
33	130	84	271	946	125	1045	132	1053	80	1115	163
34	77	49	46	512	152	529	154	707	137	889	91	1176	81
35	92	129	191	381	103	514	138	606	184	640	179	717	236
36	119	213	119	265	49	419	65	580	68	650	91	1063	186	1217	261	1294	147
37	225	147	134	329	69	1444	109
38	180	68	161	1090	349	1484	313	1673	285	1855	282	2206	439
39	109	273	65	367	86	469	108	834	94
40	87	62	87	390	42	1168	58
41	175	136	151	199	121	255	175	2612	63
42	97	36	67	74	86	151	89	235	103
43	111	63	244	70	78	75	136	98	109
44	202	351	253	484	240	644	178
45	88	11	63	707	66	782	132
46	206	33	154	50	206	92	231	181	442	302	298	351	361	407	302	1738	170	1948	105
47	156	150	156	161	106	524	168	608	118	679	102	777	98	1690	53
48	103	357	134	413	118
49	111	21	111	218	168
50	89	70	215	140	119	224	113	357	163	413	198	483	119	539	125	595	84	679	91	763	61	805	105
51	149	112	203	406	110	1473	92
52	149	112	203	406	110	1473	92
53	112	56	59	112	70	231	86	259	75	333	49
54	112	56	59	112	70	231	86	259	75	333	49
55	142	33	91	679	108
56	74	200	62	376	87	502	56	677	60
57	74	200	62	376	87	502	56	677	60
58	44	264	148	306	132
59	114	98	98	315	102
60	114	98	98	315	102
61	248	38	211	143	128	213	248	1893	119
62	264	603	205	807	143	1722	264	2661	251
63	60	61	83	371	66
64	132	46	121	145	100	178	80	196	107	229	98	250	89
65	75	111	43	231	76	333	55	896	75	1260	73
66	109	2584	110	2619	89	2641	79	2675	69	2717	61	2829	69	2864	81
67	92	9	107	24	117	1916	92
68	276	826	241	910	256	973	253	1043	280	1127	194	1211	176	1302	170	1470	198
69	141	19	46	2951	126
70	128	77	94	386	128
71	114	469	107	508	114
72	267	132	328	2495	267
73	98	49	122	175	81	233	90	394	119	520	79	682	86	1361	98	1529	69	1613	75	1703	54	1787	63	2053	73
74	117	161	101	470	80
75	173	110	163	194	133	271	173	334	105
76	83	253	81	350	81	487	60	679	71	849	72
77	184	77	145	126	165	217	140	287	117	322	178	378	159	497	131	588	154	728	112	812	151	896	146	966	141
78	184	77	145	126	165	217	140	287	117	322	178	378	159	497	131	588	154	728	112	812	151	896	146	966	141
79	187	86	187	380	157	688	157
80	107	17	68	21	54	189	65	378	90
81	148	231	98	350	148	446	151
82	104	161	137	245	61	315	124	399	83	490	55	546	83	616	123	672	97	808	104	854	73	945	80	1008	148
83	76	30	53	124	84	770	132
84	254	678	254	708	184
85	132	59	66	82	54	166	57	507	85	593	72	782	127	852	109	922	53	1081	71	1186	121
86	164	0	164	3	112	9	125	343	178
87	192	27	250	189	200	398	190	909	230
88	359	175	173	273	171	2905	166
89	50	98	72	126	117	286	110	315	86	689	96
